# Supplementary material for: Duration of Spent Mushroom Substrate Return Affects Microbial Assembly and Nitrogen Metabolism to Promote Functional Stabilization in Rice–Mushroom Crop Rotation Systems
Source: Microorganisms. 2026 Jun 2;14(6):1251. doi: 10.3390/microorganisms14061251 (PMC13302999; doi:10.3390/microorganisms14061251)
Supplement: Supplementary file 1 [file microorganisms-14-01251-s001.zip]

Archive with 1 entries (1 files):
- microorganisms-4346296-supplementary.pdf
